# Supplementary material for: Immune-Stimulatory Effects of Curcumin on the Tumor Microenvironment in Head and Neck Squamous Cell Carcinoma
Source: Cancers (Basel). 2021 Mar 16;13(6):1335. doi: 10.3390/cancers13061335 (PMC8001767; doi:10.3390/cancers13061335)
Supplement: Supplementary file 1 [file cancers-13-01335-s001.zip]

Archive with 1 entries (1 files):
- cancers-1100015-supplementary.pptx
